# Supplementary material for: Hyperglycemia compromises Rat Cortical Bone by Increasing Osteocyte Lacunar Density and Decreasing Vascular Canal Volume
Source: Commun Biol. 2020 Jan 9;3:20. doi: 10.1038/s42003-019-0747-1 (PMC6952406; doi:10.1038/s42003-019-0747-1)
Supplement: Supplementary file 2 — Supplementary Data [file 42003_2019_747_MOESM2_ESM.xlsx]

## Sheet: Figure 1
Figure 1 Source Data
Femur Length						Mean Relative Wall Thickness (MRWT)					Cross Sectional Area
	1M Eu	1M STZ	3M Eu	3M STZ		1M Eu	1M STZ	3M Eu	3M STZ		1M Eu	1M STZ	3M Eu	3M STZ
Animal 1	3.79	3.7	3.964	3.79		0.239475	0.251497	0.504827	0.37898		6.08579	6.95746	11.1307	8.0968
Animal 2	3.93	3.7	4.18	3.89		0.355233	0.305986	0.401896	0.2672		6.16076	5.2573	11.0081	5.87094
Animal 3	3.91	3.83	3.96	3.86		0.240794	0.300582	0.433614	0.401751		6.58042	6.07794	10.1413	7.50813
Animal 4	3.89	3.82	4.24	3.98		0.221193	0.316581	0.443641	0.322071		5.68042	6.5177	9.75708	7.35514
Animal 5	3.74	3.9	4.09	3.87		0.290556	0.282496	0.450503	0.355791		5.76559	6.9562	7.60351	6.05565
Animal 6	3.77	3.81	4	3.91		0.334845	0.331822	0.431994	0.335814		6.64958	6.99867	8.1684	5.90359

## Sheet: Figure 2
Figure 2 Source Data
Lacunar Vol./Bone Vol.						Lacunar Density
	3M Eu	3M STZ	1M Eu	1M STZ		3M Eu	3M STZ	1M Eu	1M STZ
Animal 1	0.0234907	0.0243935	0.02516	0.0310505		63203.5	65172.9	70089.4	84157.5
Animal 2	0.0235462	0.0248608	0.0285877	0.0300266		61797	67193.7	67911.8	71869
Animal 3	0.0226486	0.0232958	0.0335314	0.0331327		59030.7	63976.6	75248.8	81849.7
Animal 4	0.0207686	0.0272084	0.030582	0.0281597		61548.3	72359.3	73453.2	81942
Animal 5	0.0203723	0.0255905	0.0265517	0.0278868		61180.4	67271.1	75631.4	69939.9
Animal 6	0.0210513		0.0290152	0.0286566		59997.1		68235.8	70846.2
Mean Lacunar Volume						Lacunar Sphericity
	3M Eu	3M STZ	1M Eu	1M STZ		3M Eu	3M STZ	1M Eu	1M STZ
Animal 1	371.667	374.288	358.97	368.957		0.911196	0.910971	0.905761	0.913932
Animal 2	381.025	369.987	420.954	417.797		0.888706	0.912393	0.900051	0.896144
Animal 3	383.675	364.129	445.608	404.799		0.906569	0.907894	0.906739	0.896427
Animal 4	337.436	376.018	416.346	343.654		0.917118	0.91197	0.903337	0.902109
Animal 5	332.987	380.409	351.068	398.773		0.922326	0.91396	0.909026	0.899826
Animal 6	350.871		425.22	404.491		0.914029		0.884223	0.898918

## Sheet: Figure 3
Figure 3 Source Data
Lacuna Number/Bone Area (Figure 3i)						Lacuna Number/Bone Area (Figure 3j)
	3M Eu	3M STZ	1M Eu	1M STZ		1M Eu	1M STZ
Animal 1	316.667	525	383.333	458.333		370.833	479.167
Animal 2	316.667	433.333	333.333	400		408.333	454.167
Animal 3	366.667	416.667	316.667	416.667		325	425

## Sheet: Figure 5
Figure 5 Source Data
total vascular canal volume/VOI						vascular density					mean vascular canal segment volume
	1M Eu	3M Eu	1M STZ	3M STZ		1M Eu	3M Eu	1M STZ	3M STZ		1M Eu	3M Eu	1M STZ	3M STZ
Animal 1	0.0136411	0.00511392	0.00976338	0.00469629		761	702	677	605		21948	7276	14256	7751
Animal 2	0.0266768	0.00696757	0.0146879	0.00342638		634	531	724	574		42293	13113	20126	5961
Animal 3	0.0180701	0.0051743	0.0137443	0.00392109		823	457	1176	627		22035	11312	11534	6246
Animal 4	0.0143754	0.00526326	0.00604131	0.00504566		970	568	664	640		15549	9264	8945	7884
Animal 5	0.0156986	0.00548627	0.0144616	0.00387959		809	566	661	873		19627	9691	21702	4442
Animal 6	0.0209507	0.00507783	0.0102386	0.00376179		861	537	910	687		24547	9460	11093	5473
Mean Vascular Canal Segment Diameter						Mean Vascular Canal Segment Length
	1M Eu	3M Eu	1M STZ	3M STZ		1M Eu	3M Eu	1M STZ	3M STZ
Animal 1	12.98	8.64	9.73	7.41		136.31	110.86	153.4	152.43
Animal 2	17.49	7.77	13.08	6.85		130.76	156.31	123.92	137.04
Animal 3	12.88	8.34	11.12	6.78		141.18	157.87	103.68	138.9
Animal 4	10.88	8.76	7.54	7.5		138.32	137.19	147.94	129
Animal 5	12.5	9.09	12.66	6.74		136.86	128.77	136.52	107.87
Animal 6	14.43	8.46	10.47	6.86		124.48	148.01	103.63	111.94

## Sheet: Figure 6
Figure 6 Source Data
Mineralized Matrix volume/bone volume						Mineralized matrix volume per osteocyte lacuna
	3M Eu	3M STZ	1M Eu	1M STZ		3M Eu	3M STZ	1M Eu	1M STZ
Animal 1	0.976509	0.975607	0.97484	0.96895		15821.9	14882.3	14267.5	11882.5
Animal 2	0.976454	0.975139	0.971412	0.969973		16182	15630.7	14725	13914.2
Animal 3	0.977351	0.976704	0.966469	0.966867		16940.3	13819.9	13289.2	12217.5
Animal 4	0.979231	0.972792	0.969418	0.97184		16247.4	14865.2	13614.1	12203.8
Animal 5	0.979628	0.97441	0.973448	0.972113		16345.1	15343.8	13222	14298
Animal 6	0.978949		0.970985	0.971343		16667.5		14655.1	14115.1

## Sheet: Figure 7
Figure 7 Source Data
Hardness						Elastic Modulus
	1M Eu	1M STZ	3M Eu	3M STZ		1M Eu	1M STZ	3M Eu	3M STZ
Animal 1	0.853828	0.827967	1.18243	1.044		11.8872	8.33551	18.9725	9.19623
Animal 2	1.0447	0.909234	1.21299	1.10928		8.49066	7.22758	22.4498	9.11955
Animal 3	0.87567	0.895686	1.22838	1.19997		7.91889	6.74194	23.0201	17.4431
Animal 4	0.963569	1.02613	1.31719	0.920854		13.6204	11.9751	16.4871	9.11873
Animal 5	1.05176	1.12763	1.40876	1.1895		13.6623	12.7089	21.8564	18.8159
Animal 6	1.09714	1.03029	1.39196	1.1406		20.4693	18.5886	17.9586	19.3631
